# Supplementary material for: Metrics from Wearable Devices as Candidate Predictors of Antibody Response Following Vaccination against COVID-19: Data from the Second TemPredict Study
Source: Vaccines (Basel). 2022 Feb 9;10(2):264. doi: 10.3390/vaccines10020264 (PMC8877860; doi:10.3390/vaccines10020264)
Supplement: Supplementary file 1 [file vaccines-10-00264-s001.zip]

Archive with 1 entries (1 files):
- vaccines-1547619-supplementary.pdf
